# Supplementary material for: Metabolic Changes in Larvae of Predator Chrysopa sinica Fed on Azadirachtin-Treated Plutella xylostella Larvae
Source: Metabolites. 2022 Feb 8;12(2):158. doi: 10.3390/metabo12020158 (PMC8876581; doi:10.3390/metabo12020158)
Supplement: Supplementary file 1 [file metabolites-12-00158-s001.zip]

Archive with 1 entries (1 files):
- metabolites-1547007-supplementary.pdf
